# Supplementary material for: Parasitic gastritis in wild sunda pangolins (Manis Javanica), Singapore
Source: Parasitol Res. 2025 Oct 1;124(10):111. doi: 10.1007/s00436-025-08567-0 (PMC12488804; doi:10.1007/s00436-025-08567-0)
Supplement: Supplementary file 2 — Supplementary file2 (XLSX 19 KB) [file 436_2025_8567_MOESM2_ESM.xlsx]

## Sheet: Metadata_Table_for_COX1_Sequenc
Supplementary Table S1. GenBank accession numbers of COX1 sequences used in this study, with associated species, host, and locality information. Species names are based on GenBank annotations. Host and locality information are reported exactly as provided in NCBI GenBank records or associated publications; “unknown” indicates no data were available. For Onchocerca volvulus, the host is specified …
GenBank Accession	Species	Host	Locality
PV000731	Microtetrameres cloacitectus	Buteo buteo	Romania: Tureni
PV000730	Microtetrameres cloacitectus	Buteo buteo	Romania: Tureni
PQ623969	Habronema muscae	Horse	unknown
FJ471583	Habronema muscae	Horse	Italy
MT664743	Parabronema skrjabini	Camelus dromedarius	Iraq
MT664742	Parabronema skrjabini	Camelus dromedarius	Iraq
MT664738	Parabronema skrjabini	Camelus dromedarius	Iraq
MT664737	Parabronema skrjabini	Camelus dromedarius	Iraq
MT664739	Parabronema skrjabini	Camelus dromedarius	Iraq
MT664740	Parabronema skrjabini	Camelus dromedarius	Iraq
MT664736	Parabronema skrjabini	Camelus dromedarius	Iraq
MT664741	Parabronema skrjabini	Camelus dromedarius	Iraq
PP264371	Parabronema skrjabini	Camelus dromedarius	Iraq
PQ623968	Habronema muscae	Horse	unknown
KX868085	Habronema muscae	Donkey	China
KX868084	Habronema majus	Donkey	China
KX868083	Habronema majus	Donkey	China
FJ471582	Habronema microstoma	Horse	Italy
FJ471581	Habronema microstoma	Horse	Italy
OP618841	Gendrespirura cf. hamatospiculata	Manis javanica	Malaysia
OP618839	Gendrespirura cf. hamatospiculata	Manis javanica	Malaysia
OP618838	Gendrespirura cf. hamatospiculata	Manis javanica	Malaysia
OP618836	Gendrespirura cf. hamatospiculata	Manis javanica	Malaysia
OP618835	Gendrespirura cf. hamatospiculata	Manis javanica	Malaysia
OP618840	Gendrespirura cf. hamatospiculata	Manis javanica	Malaysia
OP618837	Gendrespirura cf. hamatospiculata	Manis javanica	Malaysia
MW648425	Tetrameres grusi	red-crowned cranes	China
OR122279	Hadjelia truncata	Columba livia	Saudi Arabia
OR122278	Hadjelia truncata	Columba livia	Saudi Arabia
OR122277	Hadjelia truncata	Columba livia	Saudi Arabia
AF015193	Onchocerca volvulus	Homo sapiens	unknown
PX067302	Gendrespirura sp.	Manis javanica	Singapore
PX067303	Gendrespirura sp.	Manis javanica	Singapore
PX067304	Gendrespirura sp.	Manis javanica	Singapore

## Sheet: Metadata_Table_for_18S_Sequenc
Supplementary Table S2. GenBank accession numbers of 18S sequences used in this study, with associated species, host, and locality information. Species names are based on GenBank annotations. Host and locality information are reported exactly as provided in NCBI GenBank records or associated publications; “unknown” indicates no data were available.
GenBank Accession	Species	Host	Locality
AB495401	Gongylonema pulchrum	Saimiri boliviensis: esophagus	Japan: Fukuoka, a zoological garden
AB973229	Dirofilaria repens	Homo sapiens	Japan: Tokyo
AF036588	Brugia malayi	unknown	unknown
AY702701	Cyrnea mansioni	unknown	unknown
AY702703	Physaloptera alata	unknown	unknown
AY751497	Spirocerca lupi	domestic dog	unknown
AY843436	Wuchereria bancrofti	Homo sapiens	India
DQ094171	Acanthocheilonema viteae	unknown	unknown
DQ094172	Ascarophis arctica	unknown	unknown
DQ094173	Loa loa	unknown	unknown
DQ094174	Onchocerca cervicalis	unknown	unknown
DQ094175	Setaria digitata	unknown	unknown
EF180064	Echinuria borealis	Somateria mollissima	Canada: Belcher Islands
EU004815	Cyrnea leptoptera	Milvus migrans	Germany
EU004816	Cyrnea seurati	Falco subbuteo	Germany
EU004817	Physaloptera apivori	Pernis apivorus	Germany
EU004818	Synhimantus laticeps	Accipiter nisus	Germany
EU004819	Synhimantus hamatus	Accipiter nisus	Germany
LC026029	Gongylonema aegypti	Acomys dimidiatus	Egypt: Southern Sinai Peninsula
LC026032	Gongylonema neoplasticum	Rattus norvegicus	Japan: Okinawa, Urazoe
LC316613	Oxyspirura petrowi	Colinus virginianus (northern bobwhite quail)	USA:Texas, the Rolling Plains Eco-Region
LC700444	Crassicauda giliakiana	Watasenia scintillans	Japan: Toyama
MG594291	Cystidicola farionis	Coregonus clupeaformis	USA: Wisconsin, Green Bay
MG805661	Diomedenema diomedeae	Thalassarche chrysostoma	South Africa: Marion Island
MG957120	Spirocerca vulpis	Vulpes vulpes	Spain
MN432519	Mansonella ozzardi	Homo sapiens	Brazil
MN432520	Mansonella perstans	Homo sapiens	Brazil
MZ362867	Crassicauda anthonyi	Ziphius cavirostris (Cuvier beaked whale)	Brazil: Guarda do Embau, Santa Catarina
OR527425	Spiruromorpha sp.	Chinese pangolin nematode	China: Guangdong, Guangzhou
EF180079	Wellcomia siamensis	Hystrix brachyura	Thailand: Kapoe
PX067941	Gendrespirura sp.	Manis javanica	Singapore
PX067942	Gendrespirura sp.	Manis javanica	Singapore
PX067943	Gendrespirura sp.	Manis javanica	Singapore

## Sheet: Metadata_Table_for_COX1_2
Supplementary Table S3. GenBank accession numbers of COX1 sequences used for supplementary analysis using primers from Li et al. 2024, with associated species, host, and locality information. Species names are based on GenBank annotations. Host and locality information are reported exactly as provided in NCBI GenBank records or associated publications; “unknown” indicates no data were available. …
GenBank Accession	Species	Host	Locality
OR520278	Spiruromorpha sp.	Manis javanica	Guangdong, China
KC305876	Spirocerca lupi	dog	China
MW648425	Tetrameres grusi	red-crowned cranes	China
KM264298	Gongylonema pulchrum	goat	China
GQ332423	Heliconema longissimum	Anguilla japonica	unknown
MZ222136	Crassicauda magna	Neophocoena sunamari	unknown
AJ537512	Dirofilaria immitis	Canis familiaris	Australia:Victoria
KR071802	Dirofilaria repens	unknown	unknown
AF015193	Onchocerca volvulus	Homo sapiens	unknown
AP017693	Onchocerca ochengi	unknown	unknown
MW266120	Onchocerca lupi	unknown	Flagstaff, AZ
HQ214004	Onchocerca flexuosa	Cervus elaphus (European red deer)	unknown
HQ186250	Loa loa	Homo sapiens	unknown
AP017689	Litomosoides sigmodontis	unknown	unknown
MT361687	Mansonella perstans	Homo sapiens	Cameroon
AF538716	Brugia malayi	unknown	unknown
AP017680	Brugia pahangi	unknown	unknown
HQ184469	Wuchereria bancrofti	unknown	Papua New Guinea
HM773029	Chandlerella quiscali	Quiscalus quiscula (common grackles)	unknown
HQ186249	Acanthocheilonema viteae	Meriones unguiculatus	unknown
GU138699	Setaria digitata	cattle	Sri Lanka
MH937750	Setaria labiatopapillosa	sheep	China
JX069968	Thelazia callipaeda	dog	China
GQ332427	Wellcomia siamensis (outgroup)	unknown	unknown
